# Supplementary material for: Designing Nonconventional Luminescent Materials with Efficient Emission in Dilute Solutions via Modulation of Dynamic Hydrogen Bonds
Source: Molecules. 2023 Jul 6;28(13):5240. doi: 10.3390/molecules28135240 (PMC10343347; doi:10.3390/molecules28135240)
Supplement: Supplementary file 1 [file molecules-28-05240-s001.zip]

Archive with 1 entries (1 files):
- molecules-2428875-supplementary.pdf
